# Supplementary material for: From implicit to explicit: an evidence-informed deliberative process for health benefits package revision using the WHO UHC Compendium in Kyrgyzstan
Source: BMJ Glob Health. 2026 Jun 26;11(6):e024777. doi: 10.1136/bmjgh-2026-024777 (PMC13311575; doi:10.1136/bmjgh-2026-024777)
Supplement: online supplemental file 1 [file bmjgh-11-6-s001.xlsx]

## Sheet: Cover
	Supplement
	From Implicit to Explicit: An Evidence-Informed Deliberative Process for Health Benefits Package Revision Using the WHO UHC Compendium in Kyrgyzstan
	Contents
	All 182 Services	Full prioritised service list with evidence scores and scenario inclusion
	By Programme	Services grouped by programme area (NCD, Infectious, RMNCH, Injuries)
	Scenario Summary	Cross-tabulation of services by scenario and programme area
	Column guide
	#
	Service bundle	Service name using WHO UHC Compendium terminology; [core] = core service, [additional] = additional service
	Priority category	Priority 1 = high priority; Priority 1 (conditional) = high priority subject to fiscal conditions; Priority 2 = lower priority
	Programme area	Thematic programme: NCD, Infectious, RMNCH (reproductive, maternal, neonatal, child health), Injuries
	Cost-effectiveness	ACER category relative to Kyrgyzstan GDP per capita (~USD 1,900): ≤1× = cost-effective; 1–3× = moderately; >3× = less cost-effective
	Cost per capita (USD)	Estimated annual non-personnel cost per capita (medicines, diagnostics, consumables, facility inputs)
	% of available budget	Service cost as % of total available MOH+MHIF non-personnel budget
	FRP (10% threshold)	Financial risk protection flag: Yes = service imposes catastrophic OOP costs at 10% household income threshold
	FRP (25% threshold)	Financial risk protection flag: Yes = service imposes catastrophic OOP costs at 25% household income threshold
	Vulnerable group	Whether the service disproportionately affects a vulnerable population group
	Severity	Severity classification of the disease or condition addressed
	DALYs averted	Estimated DALYs averted at population level; 'No impact estimate available' where CEA data absent
	Scenario 1	Universal Public Coverage: all 182 high-priority services, 100% publicly funded; USD 53.76 per capita
	Scenario 2	Budget-Constrained Coverage: 66 highest-priority services within USD 19 per capita fiscal space
	Scenario 3	Mixed Public–Private Financing: all 182 services; 31 with co-payment structures; USD 47.74 per capita

## Sheet: All 182 Services
Table S1. All 182 prioritised health services - evidence criteria and scenario inclusion
Services are ordered by programme area and priority category. Scenario 1 = Universal Public Coverage; Scenario 2 = Budget-Constrained Coverage; Scenario 3 = Mixed Public–Private Financing.
#	Service bundle	Priority category	Programme area	Cost-effectiveness	Cost per capita (USD)	% of available budget	FRP (10% threshold)	FRP (25% threshold)	Vulnerable group	Severity	DALYs averted	Scenario 1	Scenario 2	Scenario 3
1	[core] Diagnosis of diabetesmellitus and management with counselling and medications	Priority 1	NCD	Less cost-effective (>3× GDP per capita)	3.50202	0.18422	Yes	No	Highest priority / existing exemption	Highest priority / existing exemption	5989	Yes	No	Yes (fully subsidised)
2	[additional] Additional management of diabetes mellitus with home glucose monitoring and statins	Priority 1	NCD	Less cost-effective (>3× GDP per capita)	1.08206	0.0569203	No	No	Highest priority / existing exemption	Highest priority / existing exemption	1808	Yes	No	Yes (fully subsidised)
3	[core] Diagnosis of diabetic emergencies and management with medications	Priority 1	NCD	Less cost-effective (>3× GDP per capita)	0.805561	0.0423756	Yes	Yes	Highest priority / existing exemption	Highest priority / existing exemption	1221	Yes	Yes	Yes (fully subsidised)
4	[core] Diagnosis of diabetic neuropathy and management with footcare	Priority 1	NCD	Less cost-effective (>3× GDP per capita)	0.0230684	0.00121349	No	No	Highest priority / existing exemption	Highest priority / existing exemption	277	Yes	No	Yes (fully subsidised)
5	[additional] Diagnosis of diabetic retinopathy and longitudinal management with laser photocoagulation	Priority 1	NCD	Less cost-effective (>3× GDP per capita)	0.0348374	0.00183258	No	No	Highest priority / existing exemption	Highest priority / existing exemption	297	Yes	No	Yes (fully subsidised)
6	[core] Diagnosis of hypertension and management with medications	Priority 1	NCD	Cost-effective (≤1× GDP per capita)	0.97998	0.0515507	No	No	Highest priority / existing exemption	Highest priority / existing exemption	623060	Yes	No	Yes (fully subsidised)
7	[additional] Additional diagnostics for hypertension	Priority 1	NCD	Cost-effective (≤1× GDP per capita)	0.30771	0.0161868	No	No	Highest priority / existing exemption	Highest priority / existing exemption	118873	Yes	No	Yes (fully subsidised)
8	[core] Diagnosis of hypertensive emergencies and management with medications	Priority 1	NCD	Cost-effective (≤1× GDP per capita)	0.210844	0.0110912	No	No	Highest priority / existing exemption	Highest priority / existing exemption	96085	Yes	Yes	Yes (fully subsidised)
9	[core] Diagnosis of iron deficiency anaemia and management with medication and supplements	Priority 1	NCD	Cost-effective (≤1× GDP per capita)	0.172064	0.00905121	No	No	Highest priority / existing exemption	Highest priority / existing exemption	9739	Yes	No	Yes (fully subsidised)
10	[core] Assessment of psychosis and management with basic psychosocial support and medications	Priority 1	NCD	Cost-effective (≤1× GDP per capita)	0.0656755	0.00345478	Yes	Yes	Highest priority / existing exemption	Highest priority / existing exemption	1408	Yes	Yes	Yes (fully subsidised)
11	[core] Assessment of bipolar disorder and management with basic psychosocial support and mood stabilizing medication	Priority 1	NCD	Moderately cost-effective (1–3× GDP per capita)	0.157333	0.00827632	Yes	Yes	Highest priority / existing exemption	Highest priority / existing exemption	1679	Yes	No	Yes (fully subsidised)
12	[core] Prevention of rheumatic heart disease with medications	Priority 1	NCD	No CEA available	9.9523e-06	5.2353e-07	No	No	Highest priority / existing exemption	Highest priority / existing exemption	0	Yes	Yes	Yes (fully subsidised)
13	[core] Diagnosis of micronutrient deficiencies and management with counselling and medications	Priority 1	NCD	Cost-effective (≤1× GDP per capita)	0.143881	0.0075687	No	No	Highest priority / existing exemption	Highest priority / existing exemption	64988	Yes	No	Yes (fully subsidised)
14	[core] Diagnosis of enteric infections and management with oral, intramuscular and intravenous therapies	Priority 1	Infectious	Cost-effective (≤1× GDP per capita)	0.348453	0.01833	Yes	No	Highest priority / existing exemption	Highest priority / existing exemption	159998	Yes	No	Yes (fully subsidised)
15	[core] Prevention of viral hepatitis with counselling, vaccination and harm reduction services	Priority 1	Infectious	No CEA available	0.123225	0.00648212	Yes	No	Highest priority / existing exemption	Highest priority / existing exemption	No impact estimate available	Yes	Yes	Yes (fully subsidised)
16	[additional] Additional prevention of viral hepatitis with vaccination	Priority 1	Infectious	No CEA available	0.114961	0.00604741	No	No	Highest priority / existing exemption	Highest priority / existing exemption	No impact estimate available	Yes	Yes	Yes (fully subsidised)
17	[core] Diagnosis of chronic hepatitis C and management with medications	Priority 1	Infectious	No CEA available	0.909954	0.0478671	Yes	Yes	Highest priority / existing exemption	Highest priority / existing exemption	No impact estimate available	Yes	No	Yes (co-payment applies)
18	[core]Diagnosis of chronic hepatitis B and management with oral antivirals	Priority 1	Infectious	No CEA available	0.549594	0.0289108	Yes	Yes	Highest priority / existing exemption	Highest priority / existing exemption	No impact estimate available	Yes	No	Yes (co-payment applies)
19	[core] Prevention of HIV through counselling and provision of condoms and lubricants	Priority 1	Infectious	Cost-effective (≤1× GDP per capita)	0.0792217	0.00416737	No	No	Highest priority / existing exemption	Highest priority / existing exemption	56816	Yes	No	Yes (fully subsidised)
20	[core] Oral PrEP and dapivirine vaginal ring	Priority 1	Infectious	Cost-effective (≤1× GDP per capita)	1.1583	0.0609309	Yes	No	Highest priority / existing exemption	Highest priority / existing exemption	139019	Yes	No	Yes (fully subsidised)
21	[core] Post-exposure prophylaxis (PEP)	Priority 1	Infectious	Cost-effective (≤1× GDP per capita)	0.531653	0.027967	No	No	Highest priority / existing exemption	Highest priority / existing exemption	64866	Yes	No	Yes (fully subsidised)
22	[core] Prevention and diagnosis of lower respiratory infections and management with antimicrobials at community level (for children under 5)	Priority 1	Infectious	Cost-effective (≤1× GDP per capita)	0.00136788	7.19557e-05	No	No	Highest priority / existing exemption	Highest priority / existing exemption	11633	Yes	Yes	Yes (fully subsidised)
23	[core] Prevention and diagnosis of lower respiratory infections and management with antimicrobials and oxygen in a facility	Priority 1	Infectious	Cost-effective (≤1× GDP per capita)	0.496153	0.0260996	Yes	Yes	Highest priority / existing exemption	Highest priority / existing exemption	1174912	Yes	Yes	Yes (fully subsidised)
24	[core] Prevention of measles through behavioural change	Priority 1	Infectious	Cost-effective (≤1× GDP per capita)	0.000475668	2.5022e-05	No	No	Highest priority / existing exemption	Highest priority / existing exemption	2455	Yes	Yes	Yes (fully subsidised)
25	[core] Prevention of STIs with counselling	Priority 1	Infectious	No CEA available	0.0562847	0.00296079	No	No	Highest priority / existing exemption	Highest priority / existing exemption	No impact estimate available	Yes	Yes	Yes (fully subsidised)
26	[core] Post-exposure prophylaxis (PEP) for STIs	Priority 1	Infectious	No CEA available	0.0278671	0.00146592	No	No	Highest priority / existing exemption	Highest priority / existing exemption	No impact estimate available	Yes	Yes	Yes (fully subsidised)
27	[core] Syndromic diagnosis of STIs and reproductive tract infections and management with medications	Priority 1	Infectious	No CEA available	0.0308419	0.0016224	Yes	No	Highest priority / existing exemption	Highest priority / existing exemption	No impact estimate available	Yes	No	Yes (co-payment applies)
28	[core] Diagnosis of STIs and reproductive tract infections with laboratory tests and management with medications	Priority 1	Infectious	No CEA available	0.0891515	0.00468972	Yes	Yes	Highest priority / existing exemption	Highest priority / existing exemption	No impact estimate available	Yes	No	Yes (co-payment applies)
29	[core] Screening for tuberculosis initiated by provider	Priority 1	Infectious	Cost-effective (≤1× GDP per capita)	0.000420563	2.21233e-05	No	No	Highest priority / existing exemption	Highest priority / existing exemption	442	Yes	Yes	Yes (fully subsidised)
30	[core] Prevention of tuberculosis with oral medication	Priority 1	Infectious	Cost-effective (≤1× GDP per capita)	0.162043	0.00852412	No	No	Highest priority / existing exemption	Highest priority / existing exemption	33114	Yes	Yes	Yes (fully subsidised)
31	[core] Case finding of tuberculosis initiated by patient	Priority 1	Infectious	Cost-effective (≤1× GDP per capita)	0.0802445	0.00422117	No	No	Highest priority / existing exemption	Highest priority / existing exemption	75478	Yes	Yes	Yes (fully subsidised)
32	[core] Diagnosis of tuberculosis initiated by patient	Priority 1	Infectious	Cost-effective (≤1× GDP per capita)	0.0358863	0.00188776	No	No	Highest priority / existing exemption	Highest priority / existing exemption	35559	Yes	Yes	Yes (fully subsidised)
33	[core] Management of drug-sensitive tuberculosis with oral medications	Priority 1	Infectious	Cost-effective (≤1× GDP per capita)	0.176392	0.00927891	Yes	Yes	Highest priority / existing exemption	Highest priority / existing exemption	83350	Yes	No	Yes (fully subsidised)
34	[core] Diagnosis and management of drug-resistant tuberculosis with medications	Priority 1	Infectious	Cost-effective (≤1× GDP per capita)	0.562735	0.0296021	Yes	Yes	Highest priority / existing exemption	Highest priority / existing exemption	140675	Yes	No	Yes (fully subsidised)
35	[core] Routine immunizations for children	Priority 1	Infectious	No CEA available	0.814624	0.0428524	Yes	No	Highest priority / existing exemption	Highest priority / existing exemption	No impact estimate available	Yes	Yes	Yes (fully subsidised)
36	[core] Recommendations for children receiving vaccinations from immunization programmes with certain characteristics	Priority 1	Infectious	No CEA available	0.376604	0.0198108	No	No	Highest priority / existing exemption	Highest priority / existing exemption	No impact estimate available	Yes	Yes	Yes (fully subsidised)
37	[core] Recommended vaccinations for adults in immunization programmes with certain characteristics	Priority 1	Infectious	No CEA available	0.329795	0.0173485	No	No	Highest priority / existing exemption	Highest priority / existing exemption	No impact estimate available	Yes	Yes	Yes (fully subsidised)
38	[core] Hepatitis B vaccination for individuals in special high risk population groups	Priority 1	Infectious	No CEA available	0.0150301	0.00079064	No	No	Highest priority / existing exemption	Highest priority / existing exemption	No impact estimate available	Yes	Yes	Yes (fully subsidised)
39	[core] Recognition and initial response to child maltreatment and youth violence	Priority 1	Injuries	No CEA available	0.227631	0.0119743	No	No	Yes	Moderate	No impact estimate available	Yes	Yes	Yes (fully subsidised)
40	[core] HIV testing services and treatment	Priority 1	Infectious	Cost-effective (≤1× GDP per capita)	0.28825	0.0151631	Yes	Yes	Highest priority / existing exemption	Highest priority / existing exemption	139686	Yes	No	Yes (fully subsidised)
41	[core] Recognition and initial response to sexual violence	Priority 1	Injuries	No CEA available	0.0093661	0.000492693	Yes	No	Highest priority / existing exemption	Highest priority / existing exemption	No impact estimate available	Yes	Yes	Yes (fully subsidised)
42	[core] Basic emergency care of acute mechanical injury	Priority 1	Injuries	No CEA available	0.0861713	0.00453294	Yes	Yes	Highest priority / existing exemption	Highest priority / existing exemption	No impact estimate available	Yes	Yes	Yes (fully subsidised)
43	[additional] Advanced prehospital emergency care setting	Priority 1	Injuries	No CEA available	0.019751	0.00103898	No	No	Highest priority / existing exemption	Highest priority / existing exemption	No impact estimate available	Yes	Yes	Yes (fully subsidised)
44	[core] Diagnosis of pregnancy and management of abortion with systemic therapy	Priority 1	RMNCH	Cost-effective (≤1× GDP per capita)	0.278767	0.0146642	Yes	No	Highest priority / existing exemption	Highest priority / existing exemption	4729	Yes	No	Yes (fully subsidised)
45	[core] Routine care during pregnancy	Priority 1	RMNCH	Cost-effective (≤1× GDP per capita)	4.56334	0.240049	Yes	No	Highest priority / existing exemption	Highest priority / existing exemption	516289	Yes	Yes	Yes (fully subsidised)
46	[core] Management of antenatal complications	Priority 1	RMNCH	Cost-effective (≤1× GDP per capita)	3.64107	0.191534	Yes	Yes	Highest priority / existing exemption	Highest priority / existing exemption	93975	Yes	Yes	Yes (fully subsidised)
47	[core] Support for healthy growth and development	Priority 1	RMNCH	Cost-effective (≤1× GDP per capita)	0.0966689	0.00508516	No	No	Highest priority / existing exemption	Highest priority / existing exemption	101324	Yes	Yes	Yes (fully subsidised)
48	[core] Screening, testing and counselling on family planning and choice of contraception	Priority 1	RMNCH	Cost-effective (≤1× GDP per capita)	1.5391	0.0809625	Yes	Yes	Highest priority / existing exemption	Highest priority / existing exemption	2420788	Yes	Yes	Yes (fully subsidised)
49	[core] Basic emergency care	Priority 1		No CEA available	0.0664581	0.00349595	Yes	Yes	Highest priority / existing exemption	Highest priority / existing exemption	No impact estimate available	Yes	Yes	Yes (fully subsidised)
50	[core] Advanced emergency care	Priority 1		No CEA available	0.0609176	0.0032045	Yes	Yes	Highest priority / existing exemption	Highest priority / existing exemption	No impact estimate available	Yes	Yes	Yes (fully subsidised)
51	[additional] Basic prehospital emergency care	Priority 1		No CEA available	0.0664294	0.00349444	No	No	Highest priority / existing exemption	Highest priority / existing exemption	No impact estimate available	Yes	Yes	Yes (fully subsidised)
52	[additional] Advanced prehospital emergency care	Priority 1		No CEA available	0.00127217	6.69209e-05	No	No	Highest priority / existing exemption	Highest priority / existing exemption	No impact estimate available	Yes	Yes	Yes (fully subsidised)
53	[core] Management of palliative care emergencies	Priority 1		No CEA available	0.000785119	4.13003e-05	Yes	No	Highest priority / existing exemption	Highest priority / existing exemption	No impact estimate available	Yes	Yes	Yes (fully subsidised)
54	[additional] Diagnosis of palliative care emergencies	Priority 1		No CEA available	0.00033065	1.73935e-05	No	No	Highest priority / existing exemption	Highest priority / existing exemption	No impact estimate available	Yes	Yes	Yes (fully subsidised)
55	[additional] Additional management of acute stroke with i.v. medications	Priority 1 (conditional)	NCD	No CEA available	0.188582	0.00992014	Yes	Yes	No	Severe	No impact estimate available	Yes	No	Yes (fully subsidised)
56	[core] Early detection of childhood cancer	Priority 1 (conditional)	NCD	No CEA available	0.43587	0.0229285	No	No	Yes	Severe	No impact estimate available	Yes	Yes	Yes (fully subsidised)
57	[core] Diagnosis of acute lymphoblastic leukemia and management with surgery, systemic therapy and/or radiation therapy	Priority 1 (conditional)	NCD	No CEA available	0.0111007	0.000583942	Yes	Yes	Yes	Severe	No impact estimate available	Yes	No	Yes (fully subsidised)
58	[core] Diagnosis of burkitt lymphoma and management with surgery, systemic therapy and/or radiation therapy	Priority 1 (conditional)	NCD	No CEA available	0.00051618	2.71531e-05	Yes	Yes	Yes	Severe	No impact estimate available	Yes	No	Yes (fully subsidised)
59	[core] Diagnosis of hodgkins lymphoma and management with systemic therapy and/or radiation therapy	Priority 1 (conditional)	NCD	No CEA available	0.00164784	8.66828e-05	Yes	Yes	No	Moderate	No impact estimate available	Yes	No	Yes (fully subsidised)
60	[core] Diagnosis of wilms tumor and management with surgery, systemic therapy and/or radiation therapy	Priority 1 (conditional)	NCD	No CEA available	0.00513057	0.000269888	Yes	Yes	Yes	Severe	No impact estimate available	Yes	No	Yes (fully subsidised)
61	[additional] Management of complications of wilms tumor treatment	Priority 1 (conditional)	NCD	No CEA available	6.08858e-06	3.20283e-07	Yes	No	Yes	Severe	No impact estimate available	Yes	No	Yes (fully subsidised)
62	[core] Diagnosis of retinoblastoma and management with surgery, systemic therapy and/or radiation therapy	Priority 1 (conditional)	NCD	No CEA available	0.00120473	6.33735e-05	Yes	Yes	Yes	Severe	No impact estimate available	Yes	No	Yes (fully subsidised)
63	[core] Management of childood cancer emergencies (general)	Priority 1 (conditional)	NCD	No CEA available	0.0181097	0.000952643	Yes	Yes	Yes	Severe	No impact estimate available	Yes	Yes	Yes (fully subsidised)
64	[core] Diagnosis of ileus and intestinal obstruction and management with medications	Priority 1 (conditional)	NCD	No CEA available	0.00225053	0.000118387	Yes	Yes	No	Severe	No impact estimate available	Yes	Yes	Yes (fully subsidised)
65	[core] Diagnosis of appendicitis and management with medications and surgery	Priority 1 (conditional)	NCD	No CEA available	0.0124159	0.000653123	Yes	Yes	No	Moderate	No impact estimate available	Yes	Yes	Yes (fully subsidised)
66	[additional] Additional diagnostics of acute kidney injury and management with surgery	Priority 1 (conditional)	NCD	No CEA available	0.169956	0.00894037	Yes	Yes	No	Severe	No impact estimate available	Yes	Yes	Yes (fully subsidised)
67	[core] Diagnosis of amblyopia and strabismus and management of amblyopia with eye patching	Priority 1 (conditional)	NCD	No CEA available	0.00822069	0.00043244	No	No	Yes	Not severe	No impact estimate available	Yes	No	Yes (fully subsidised)
68	[core] Diagnosis of cataract and management with surgery in children	Priority 1 (conditional)	NCD	No CEA available	0	0	Yes	No	Highest priority / existing exemption	Highest priority / existing exemption	No impact estimate available	Yes	No	Yes (fully subsidised)
69	[core] Diagnosis of retinopathy of prematurity and management with laser therapy	Priority 1 (conditional)	NCD	No CEA available	0.00059239	3.1162e-05	Yes	No	Yes	Moderate	No impact estimate available	Yes	Yes	Yes (fully subsidised)
70	[core] Diagnosis of retinoblastoma and management with medications and surgery	Priority 1 (conditional)	NCD	No CEA available	0.000243761	1.28228e-05	Yes	No	Highest priority / existing exemption	Highest priority / existing exemption	No impact estimate available	Yes	No	Yes (fully subsidised)
71	[additional] Additional management of heart failure with implantable cardioverter-defibrillator (ICD)	Priority 1 (conditional)	NCD	No CEA available	0.0419006	0.00220413	Yes	Yes	Highest priority / existing exemption	Highest priority / existing exemption	No impact estimate available	Yes	No	Yes (co-payment applies)
72	[additional] Additional management of acute ischaemic heart disease with PCI	Priority 1 (conditional)	NCD	Cost-effective (≤1× GDP per capita)	0.0171241	0.000900792	Yes	Yes	Highest priority / existing exemption	Highest priority / existing exemption	43	Yes	Yes	Yes (fully subsidised)
73	[additional] Additional management of ischaemic heart disease with surgical interventions	Priority 1 (conditional)	NCD	Cost-effective (≤1× GDP per capita)	0.650041	0.0341947	Yes	Yes	Highest priority / existing exemption	Highest priority / existing exemption	235	Yes	No	Yes (co-payment applies)
74	[core] Diagnosis of urticaria and management with medications	Priority 1 (conditional)	NCD	No CEA available	0.00775945	0.000408177	No	No	No	Not severe	No impact estimate available	Yes	Yes	Yes (fully subsidised)
75	[additional] Management of psychosis with psychological treatment	Priority 1 (conditional)	NCD	Cost-effective (≤1× GDP per capita)	0.00891561	0.000468996	Yes	Yes	Highest priority / existing exemption	Highest priority / existing exemption	458	Yes	No	Yes (co-payment applies)
76	[additional] Management of bipolar disorder with psychological treatment	Priority 1 (conditional)	NCD	Moderately cost-effective (1–3× GDP per capita)	0.0196423	0.00103326	Yes	Yes	Highest priority / existing exemption	Highest priority / existing exemption	493	Yes	No	Yes (co-payment applies)
77	[additional] Additional management of testicular torsionwith surgery	Priority 1 (conditional)	NCD	No CEA available	0.015395	0.000809838	Yes	No	No	Severe	No impact estimate available	Yes	Yes	Yes (fully subsidised)
78	[core] Assessment of overweight and obesity and management with behavioural and/or psychological therapy and surgery	Priority 1 (conditional)	NCD	Cost-effective (≤1× GDP per capita)	0.631436	0.033216	Yes	Yes	No	Not severe	147251	Yes	Yes	Yes (fully subsidised)
79	[core] Management of primary immunodeficiencies with surgical intervention	Priority 1 (conditional)	NCD	No CEA available	0.0042463	0.000223372	Yes	Yes	No	Moderate	No impact estimate available	Yes	No	Yes (fully subsidised)
80	[additional] Additional diagnostics for primary immunodeficiencies	Priority 1 (conditional)	NCD	No CEA available	0.000109476	5.75886e-06	No	No	No	Moderate	No impact estimate available	Yes	No	Yes (fully subsidised)
81	[additional] Additional management for complications related to primary immunodeficiencies	Priority 1 (conditional)	NCD	No CEA available	4.27327e-05	2.2479e-06	No	No	Yes	Moderate	No impact estimate available	Yes	No	Yes (fully subsidised)
82	[additional] Additional management of inflammatory arthritis with surgical procedures	Priority 1 (conditional)	NCD	No CEA available	0.125643	0.00660929	Yes	Yes	Highest priority / existing exemption	Highest priority / existing exemption	No impact estimate available	Yes	No	Yes (co-payment applies)
83	[core] Diagnosis of meningitis and management with medications	Priority 1 (conditional)	Infectious	No CEA available	0.105866	0.00556898	Yes	Yes	No	Severe	No impact estimate available	Yes	Yes	Yes (fully subsidised)
84	[additional] Additional diagnosis of chronic hepatitis	Priority 1 (conditional)	Infectious	No CEA available	0.00901678	0.000474318	No	No	Highest priority / existing exemption	Highest priority / existing exemption	No impact estimate available	Yes	No	Yes (co-payment applies)
85	[additional] Advanced management of lower respiratory infections with additional diagnostics and therapeutics	Priority 1 (conditional)	Infectious	Cost-effective (≤1× GDP per capita)	0.0933379	0.00490994	Yes	Yes	Highest priority / existing exemption	Highest priority / existing exemption	355487	Yes	No	Yes (fully subsidised)
86	[core] Diagnosis of measles and management with medications in the treatment unit	Priority 1 (conditional)	Infectious	No CEA available	0.0231598	0.0012183	No	No	Yes	Moderate	No impact estimate available	Yes	Yes	Yes (fully subsidised)
87	[core] Diagnosis of rabies and management with medications and palliative care	Priority 1 (conditional)	Infectious	No CEA available	4.93908e-06	2.59815e-07	Yes	No	No	Severe	No impact estimate available	Yes	No	Yes (fully subsidised)
88	[additional] Additional diagnostics for STIs and reproductive tract infections	Priority 1 (conditional)	Infectious	No CEA available	0.0669395	0.00352128	No	No	No	Not severe	No impact estimate available	Yes	No	Yes (co-payment applies)
89	[additional] Additional diagnostics for tuberculosis	Priority 1 (conditional)	Infectious	Cost-effective (≤1× GDP per capita)	0.00103421	5.44035e-05	No	No	Highest priority / existing exemption	Highest priority / existing exemption	990	Yes	No	Yes (fully subsidised)
90	[additional] Management of tuberculosis with surgery	Priority 1 (conditional)	Infectious	Cost-effective (≤1× GDP per capita)	0.00111884	5.88553e-05	Yes	Yes	Highest priority / existing exemption	Highest priority / existing exemption	992	Yes	No	Yes (fully subsidised)
91	[core] Advanced emergency care of acute mechanical injury	Priority 1 (conditional)	Injuries	No CEA available	0.117018	0.0061556	Yes	Yes	Highest priority / existing exemption	Highest priority / existing exemption	No impact estimate available	Yes	Yes	Yes (fully subsidised)
92	[additional] Haemodialysis in a second referral hospital	Priority 1 (conditional)	Injuries	No CEA available	3.75423e-06	1.97487e-07	Yes	No	Highest priority / existing exemption	Highest priority / existing exemption	No impact estimate available	Yes	Yes	Yes (fully subsidised)
93	[additional] Surgical procedures for mechanical injury in a second referral hospital	Priority 1 (conditional)	Injuries	No CEA available	0.00422901	0.000222462	Yes	Yes	Highest priority / existing exemption	Highest priority / existing exemption	No impact estimate available	Yes	Yes	Yes (fully subsidised)
94	[core] Advanced emergency care for poisoning and toxic exposures	Priority 1 (conditional)	Injuries	No CEA available	0.008454	0.000444713	Yes	Yes	No	Severe	No impact estimate available	Yes	Yes	Yes (fully subsidised)
95	[core] Advanced emergency care for environmental exposures (including drowning)	Priority 1 (conditional)	Injuries	No CEA available	0.000730058	3.84039e-05	Yes	No	No	Severe	No impact estimate available	Yes	Yes	Yes (fully subsidised)
96	(core) Advanced emergency care for thermal and chemical injuries	Priority 1 (conditional)	Injuries	No CEA available	0.147129	0.00773955	Yes	Yes	No	Severe	No impact estimate available	Yes	Yes	Yes (fully subsidised)
97	[additional] Mechanical ventilation for thermal and chemical injuries (burns) in first referral hospital	Priority 1 (conditional)	Injuries	No CEA available	0.00182473	9.59879e-05	No	No	No	Severe	No impact estimate available	Yes	No	Yes (fully subsidised)
98	[additional] Management of abortion with oral medication	Priority 1 (conditional)	RMNCH	Cost-effective (≤1× GDP per capita)	0.0202091	0.00106307	No	No	Highest priority / existing exemption	Highest priority / existing exemption	455	Yes	No	Yes (fully subsidised)
99	[core] Diagnosis of pregnancy and management of abortion with surgery	Priority 1 (conditional)	RMNCH	Cost-effective (≤1× GDP per capita)	0.0337152	0.00177355	Yes	Yes	Highest priority / existing exemption	Highest priority / existing exemption	1161	Yes	No	Yes (fully subsidised)
100	[core] Diagnosis of complications related to abortion and management with systemic therapy and surgery	Priority 1 (conditional)	RMNCH	Cost-effective (≤1× GDP per capita)	0.872336	0.0458883	Yes	Yes	Yes	Moderate	11979	Yes	Yes	Yes (fully subsidised)
101	[core] Diagnosis of congenital critical heart defects and management with systemic therapy and surgery	Priority 1 (conditional)	RMNCH	No CEA available	0.668784	0.0351807	Yes	Yes	Yes	Severe	No impact estimate available	Yes	Yes	Yes (fully subsidised)
102	[core] Diagnosis of congenital neural tube defects and management with...	Priority 1 (conditional)	RMNCH	No CEA available	0.000632694	3.32822e-05	No	No	Yes	Severe	No impact estimate available	Yes	Yes	Yes (fully subsidised)
103	[core] Diagnosis of congenital hypothyroidism and management with...	Priority 1 (conditional)	RMNCH	No CEA available	0.0380158	0.00199978	No	No	Yes	Severe	No impact estimate available	Yes	Yes	Yes (fully subsidised)
104	[core] Diagnosis of congenital talipes and management with...	Priority 1 (conditional)	RMNCH	No CEA available	0.0183439	0.000964959	Yes	Yes	Yes	Moderate	No impact estimate available	Yes	Yes	Yes (fully subsidised)
105	[core] Diagnosis of cleft lip and/or palate and management with...	Priority 1 (conditional)	RMNCH	No CEA available	0.120315	0.00632902	Yes	Yes	Yes	Moderate	No impact estimate available	Yes	Yes	Yes (fully subsidised)
106	[core] Diagnosis of ectopic pregnancy and management with medication and surgery	Priority 1 (conditional)	RMNCH	Less cost-effective (>3× GDP per capita)	0.120278	0.00632711	Yes	Yes	No	Moderate	370	Yes	Yes	Yes (fully subsidised)
107	[additional] Additional management of ectopic pregnancy with surgery	Priority 1 (conditional)	RMNCH	Less cost-effective (>3× GDP per capita)	0.0175274	0.00092201	Yes	No	Highest priority / existing exemption	Highest priority / existing exemption	64	Yes	Yes	Yes (fully subsidised)
108	[core] Wellness assessments during childhood	Priority 1 (conditional)	RMNCH	No CEA available	0.0465833	0.00245046	No	No	Yes	Not severe	No impact estimate available	Yes	Yes	Yes (fully subsidised)
109	[core] Routine care during labour and childbirth	Priority 1 (conditional)	RMNCH	Cost-effective (≤1× GDP per capita)	0.658947	0.0346632	Yes	No	Highest priority / existing exemption	Highest priority / existing exemption	553686	Yes	Yes	Yes (fully subsidised)
110	[core] Management of complications during labour and childbirth	Priority 1 (conditional)	RMNCH	Cost-effective (≤1× GDP per capita)	0.777502	0.0408996	Yes	Yes	Highest priority / existing exemption	Highest priority / existing exemption	863474	Yes	Yes	Yes (fully subsidised)
111	[core] Promotion of menstrual health	Priority 1 (conditional)	RMNCH	No CEA available	0.0247242	0.00130059	No	No	No	Not severe	No impact estimate available	Yes	No	Yes (co-payment applies)
112	[core] Diagnosis of painful menstrual bleeding and management with medications and supportive care	Priority 1 (conditional)	RMNCH	No CEA available	0.00995627	0.000523738	No	No	No	Not severe	No impact estimate available	Yes	No	Yes (co-payment applies)
113	[core] Routine care for postpartum women and newborn after first hour of birth	Priority 1 (conditional)	RMNCH	Cost-effective (≤1× GDP per capita)	0.362474	0.0190675	No	No	Highest priority / existing exemption	Highest priority / existing exemption	165381	Yes	Yes	Yes (fully subsidised)
114	[core] Diagnosis and management of neonatal complications after 24 hours of delivery	Priority 1 (conditional)	RMNCH	Cost-effective (≤1× GDP per capita)	1.60785	0.084579	Yes	Yes	Highest priority / existing exemption	Highest priority / existing exemption	1277962	Yes	Yes	Yes (fully subsidised)
115	[core] Diagnosis of ear infections and management with medications	Priority 1 (conditional)	Infectious	No CEA available	0.0587508	0.00309052	No	No	No	Not severe	No impact estimate available	Yes	No	Yes (co-payment applies)
116	[core] Diagnosis of urinary retention or obstruction and management with medications	Priority 1 (conditional)	NCD	No CEA available	0.00309367	0.000162739	No	No	No	Severe	No impact estimate available	Yes	Yes	Yes (fully subsidised)
117	[core] Diagnosis of other CNS infections and management with medications	Priority 1 (conditional)	Infectious	No CEA available	0.0322899	0.00169858	Yes	Yes	No	Severe	No impact estimate available	Yes	Yes	Yes (fully subsidised)
118	[core] Diagnosis of anal cancer and management with surgery, systemic therapy and/or radiation therapy	Priority 1 (conditional)	NCD	No CEA available	1.17955	0.0620488	Yes	Yes	No	Severe	No impact estimate available	Yes	No	Yes (co-payment applies)
119	[additional] Additional management of ear infection complications with surgical procedure	Priority 2	Infectious	No CEA available	0.05132	0.00269963	Yes	No	Highest priority / existing exemption	Highest priority / existing exemption	No impact estimate available	Yes	No	Yes (co-payment applies)
120	[core] Diagnosis of arrhythmias and management with medications	Priority 2	NCD	No CEA available	0.0506699	0.00266544	Yes	Yes	No	Severe	No impact estimate available	Yes	No	Yes (fully subsidised)
121	[core] Diagnosis of acute asthma exacerbations and management with medications	Priority 2	NCD	Cost-effective (≤1× GDP per capita)	0.00645146	0.000339372	No	No	No	Moderate	327	Yes	No	Yes (fully subsidised)
122	[core] Early diagnosis of breast cancer	Priority 2	NCD	Cost-effective (≤1× GDP per capita)	0.003238	0.000170332	No	No	No	Severe	449	Yes	No	Yes (fully subsidised)
123	[core] Screening of breast cancer	Priority 2	NCD	Cost-effective (≤1× GDP per capita)	0.133898	0.00704358	No	No	No	Severe	9054	Yes	No	Yes (fully subsidised)
124	[additional] Management of breast cancer with radiation therapy	Priority 2	NCD	Cost-effective (≤1× GDP per capita)	0.00152975	8.04708e-05	No	No	No	Moderate	163	Yes	No	Yes (fully subsidised)
125	[core] Assessment of cardiovascular risks	Priority 2	NCD	Cost-effective (≤1× GDP per capita)	0.502524	0.0264347	Yes	No	No	Not severe	37370	Yes	No	Yes (fully subsidised)
126	[core] Diagnosis of acute stroke and management with medications	Priority 2	NCD	No CEA available	4.19075	0.22045	Yes	Yes	No	Severe	No impact estimate available	Yes	No	Yes (fully subsidised)
127	[core] Diagnosis of stroke and longitudinal management with medications	Priority 2	NCD	No CEA available	1.44951	0.0762497	Yes	Yes	No	Severe	No impact estimate available	Yes	No	Yes (co-payment applies)
128	[additional] Screening for cervical cancer	Priority 2	NCD	Cost-effective (≤1× GDP per capita)	0.00405194	0.000213148	No	No	No	Severe	2410	Yes	No	Yes (fully subsidised)
129	[core] Assessment of behavioural disorders and management with medications and psychosocial interventions	Priority 2	NCD	No CEA available	0.00803508	0.000422677	Yes	No	Yes	Moderate	No impact estimate available	Yes	No	Yes (fully subsidised)
130	[core] Diagnosis of COPD and longitudinal management with medications	Priority 2	NCD	Cost-effective (≤1× GDP per capita)	0.115322	0.00606637	No	No	No	Moderate	7486	Yes	No	Yes (co-payment applies)
131	[core] Diagnosis of acute COPD exacerbations and management with medications	Priority 2	NCD	Cost-effective (≤1× GDP per capita)	0.00634411	0.000333725	No	No	No	Moderate	507	Yes	No	Yes (fully subsidised)
132	[additional] Additional management of acute exacerbation of COPD	Priority 2	NCD	Cost-effective (≤1× GDP per capita)	0.000693818	3.64975e-05	No	No	No	Moderate	88	Yes	No	Yes (fully subsidised)
133	[core] Prevention of chronic non-communicable diseases	Priority 2	NCD	Cost-effective (≤1× GDP per capita)	0.0675196	0.00355179	No	No	No	Not severe	65321	Yes	No	Yes (fully subsidised)
134	[core] Diagnosis of chronic kidney disease and management with medications	Priority 2	NCD	No CEA available	6.13776	0.32287	Yes	Yes	No	Not severe	No impact estimate available	Yes	No	Yes (co-payment applies)
135	[core] Diagnosis of acute kidney injury and management with medications	Priority 2	NCD	No CEA available	0.853684	0.0449071	Yes	Yes	No	Severe	No impact estimate available	Yes	No	Yes (fully subsidised)
136	[core] Screening and initial diagnosis of eye disorders in children	Priority 2	NCD	No CEA available	0.273726	0.0143991	No	No	Yes	Not severe	No impact estimate available	Yes	No	Yes (fully subsidised)
137	[core] Counselling and support for healthy nutrition	Priority 2	NCD	Cost-effective (≤1× GDP per capita)	0.168203	0.00884812	No	No	No	Not severe	144600	Yes	No	Yes (fully subsidised)
138	[core] Diagnosis of heart failure and longitudinal management with medications	Priority 2	NCD	No CEA available	0.0422823	0.00222421	Yes	No	No	Severe	No impact estimate available	Yes	No	Yes (co-payment applies)
139	[core] Diagnosis of acute heart failure and management with medications	Priority 2	NCD	No CEA available	0.0218928	0.00115165	Yes	Yes	No	Severe	No impact estimate available	Yes	No	Yes (fully subsidised)
140	[core] Diagnosis of acute ischaemic heart disease and management with medications	Priority 2	NCD	Cost-effective (≤1× GDP per capita)	0.71507	0.0376155	Yes	Yes	No	Severe	116176	Yes	No	Yes (fully subsidised)
141	[core] Diagnosis of ischaemic heart disease and longitudinal management with medications	Priority 2	NCD	Cost-effective (≤1× GDP per capita)	0.0014707	7.73647e-05	No	No	No	Severe	1306	Yes	No	Yes (co-payment applies)
142	[additional] Additional diagnostics for iron deficiency anaemia	Priority 2	NCD	Cost-effective (≤1× GDP per capita)	0.0269818	0.00141935	No	No	No	Not severe	1467	Yes	No	Yes (co-payment applies)
143	[core] Assessment of moderate-severe depression and management with basic psychosocial support, psychological treatment and oral antidepressants	Priority 2	NCD	Cost-effective (≤1× GDP per capita)	0.556158	0.0292561	Yes	Yes	No	Moderate	35239	Yes	No	Yes (co-payment applies)
144	[core] Assessment and management of self-harm and suicide risk with basic psychosocial support and psychological treatment	Priority 2	NCD	No CEA available	0.00064953	3.41678e-05	No	No	No	Moderate	No impact estimate available	Yes	No	Yes (fully subsidised)
145	[core] Assessment of epilepsy and management with basic psychosocial support and medications	Priority 2	NCD	Cost-effective (≤1× GDP per capita)	0.460809	0.0242404	Yes	Yes	No	Moderate	59171	Yes	No	Yes (fully subsidised)
146	[additional] Additional diagnostics of epilepsy and seizures	Priority 2	NCD	Cost-effective (≤1× GDP per capita)	0.00128426	6.75571e-05	No	No	No	Moderate	650	Yes	No	Yes (co-payment applies)
147	[core] Assessment of dementia (including alzheimers disease) and management with psychosocial support and medications	Priority 2	NCD	No CEA available	0.0100567	0.000529021	No	No	Yes	Severe	No impact estimate available	Yes	No	Yes (co-payment applies)
148	[core] Screeening of oral cancer	Priority 2	NCD	No CEA available	0.00700574	0.000368529	No	No	No	Moderate	No impact estimate available	Yes	No	Yes (fully subsidised)
149	[core] Screening and prevention of oral diseases and other conditions (including dental caries)	Priority 2	NCD	No CEA available	0.0200409	0.00105423	No	No	No	Not severe	No impact estimate available	Yes	No	Yes (fully subsidised)
150	[core] Assessment of physical activity and management with counselling and behavioural support	Priority 2	NCD	Cost-effective (≤1× GDP per capita)	0.0672838	0.00353939	No	No	No	Not severe	6216	Yes	No	Yes (fully subsidised)
151	[core] Prevention of primary immunodeficiency disorders	Priority 2	NCD	No CEA available	0.0564468	0.00296932	No	No	No	Not severe	No impact estimate available	Yes	No	Yes (fully subsidised)
152	[core] Diagnosis of sleep disorders and management with education	Priority 2	NCD	No CEA available	0	0	No	No	No	Moderate	No impact estimate available	Yes	No	Yes (fully subsidised)
153	[core] Assessment opioid overdose and management with medications	Priority 2	NCD	Cost-effective (≤1× GDP per capita)	0.113557	0.00597354	Yes	Yes	No	Severe	21618	Yes	No	Yes (fully subsidised)
154	[core] Assesment of opioid withdrawal syndome and management with medications and psychosocial support	Priority 2	NCD	Cost-effective (≤1× GDP per capita)	0.00173494	9.12645e-05	Yes	Yes	No	Moderate	1468	Yes	No	Yes (fully subsidised)
155	[core] Assesment of drug withdrawal syndome (cannabis, psychostimulants and others) and management with medications and psychosocial support	Priority 2	NCD	Cost-effective (≤1× GDP per capita)	0.00383231	0.000201594	Yes	Yes	No	Not severe	3089	Yes	No	Yes (fully subsidised)
156	[core] Screening and diagnosis of thyroid disorders	Priority 2	NCD	No CEA available	0.066736	0.00351057	No	No	No	Not severe	No impact estimate available	Yes	No	Yes (fully subsidised)
157	[core] Prevention of poor growth	Priority 2	NCD	Cost-effective (≤1× GDP per capita)	0.0121633	0.000639836	No	No	Yes	Not severe	10595	Yes	No	Yes (fully subsidised)
158	[core] Diagnosis of wasting and management with counselling and medications	Priority 2	NCD	Cost-effective (≤1× GDP per capita)	0.0329273	0.0017321	No	No	Highest priority / existing exemption	Highest priority / existing exemption	16864	Yes	No	Yes (fully subsidised)
159	[core] Diagnosis of other ear, nose and throat (ENT) infections and management with medications	Priority 2	Infectious	No CEA available	0.527599	0.0277538	Yes	No	No	Not severe	No impact estimate available	Yes	No	Yes (fully subsidised)
160	[additional] Additional diagnostics for other ear, nose and throat (ENT) infections	Priority 2	Infectious	No CEA available	0.0947558	0.00498452	No	No	No	Not severe	No impact estimate available	Yes	No	Yes (co-payment applies)
161	[core] Diagnosis of chronic hepatitis B and management with medications	Priority 2	Infectious	No CEA available	0.0767983	0.00403989	No	No	Highest priority / existing exemption	Highest priority / existing exemption	No impact estimate available	Yes	No	Yes (co-payment applies)
162	[core] Prevention of rabies - Post Exposure Prophylaxis	Priority 2	Infectious	No CEA available	0.00040133	2.11115e-05	No	No	No	Not severe	No impact estimate available	Yes	No	Yes (fully subsidised)
163	[core] Diagnosis of helminthiasis and management with medication	Priority 2	Infectious	No CEA available	0.29372	0.0154508	No	No	Yes	Not severe	No impact estimate available	Yes	No	Yes (fully subsidised)
164	[core] Diagnosis of prostatitis and management with medications	Priority 2	Infectious	No CEA available	0.0221285	0.00116405	Yes	No	No	Moderate	No impact estimate available	Yes	No	Yes (co-payment applies)
165	[core] Syndromic diagnosis of UTIs and management with oral medications	Priority 2	Infectious	No CEA available	0.0983973	0.00517608	No	No	No	Not severe	No impact estimate available	Yes	No	Yes (co-payment applies)
166	[core] Recognition and initial response to interpersonal violence	Priority 2	Injuries	No CEA available	0.0316446	0.00166463	No	No	No	Moderate	No impact estimate available	Yes	No	Yes (fully subsidised)
167	[additional]Additional management of coagulation disorder with medications	Priority 2	Injuries	No CEA available	0.000130838	6.88257e-06	No	No	No	Severe	No impact estimate available	Yes	No	Yes (fully subsidised)
168	[core] Counselling and prevention of bites and envenoming injuries	Priority 2	Injuries	No CEA available	0.000190958	1.00451e-05	No	No	No	Not severe	No impact estimate available	Yes	No	Yes (fully subsidised)
169	[core] Basic emergency care for bites and envenoming injuries	Priority 2	Injuries	No CEA available	0.00548238	0.000288394	No	No	No	Moderate	No impact estimate available	Yes	No	Yes (fully subsidised)
170	[core] Advanced emergency care for bites and envenoming injuries	Priority 2	Injuries	No CEA available	0.024806	0.00130489	Yes	Yes	No	Severe	No impact estimate available	Yes	No	Yes (fully subsidised)
171	[core] Recognition and initial response to intimate partner violence	Priority 2	Injuries	No CEA available	0.0787544	0.00414279	No	No	No	Moderate	No impact estimate available	Yes	No	Yes (fully subsidised)
172	[core] Counselling and prevention of mechanical injuries	Priority 2	Injuries	No CEA available	0.000346218	1.82124e-05	No	No	No	Not severe	No impact estimate available	Yes	No	Yes (fully subsidised)
173	[core] Counselling and prevention of poisoning, toxic and environmental exposures	Priority 2	Injuries	No CEA available	0.00414631	0.000218112	No	No	No	Not severe	No impact estimate available	Yes	No	Yes (fully subsidised)
174	[core] Basic emergency care for environmental exposures (including drowning)	Priority 2	Injuries	No CEA available	0.0187334	0.00098545	Yes	Yes	No	Moderate	No impact estimate available	Yes	No	Yes (fully subsidised)
175	[core] Basic emergency care for poisoning and toxic exposures	Priority 2	Injuries	No CEA available	0.0381729	0.00200804	Yes	Yes	No	Moderate	No impact estimate available	Yes	No	Yes (fully subsidised)
176	(core) Basic emergency care for thermal and chemical injuries (burns)	Priority 2	Injuries	No CEA available	0.0491405	0.00258498	Yes	No	No	Moderate	No impact estimate available	Yes	No	Yes (fully subsidised)
177	[core] Identification and response of violence against older people	Priority 2	Injuries	No CEA available	0.00165265	8.69359e-05	No	No	Умеренно тяжелая	High priority	No impact estimate available	Yes	No	Yes (fully subsidised)
178	[core] Wellness assessments during adulthood	Priority 2	RMNCH	No CEA available	0.0432467	0.00227495	No	No	Yes	Moderate	No impact estimate available	Yes	No	Yes (fully subsidised)
179	[core] Diagnosis of heavy menstrual bleeding and management with medications and supportive care	Priority 2	RMNCH	No CEA available	0.285666	0.0150271	Yes	No	No	Not severe	No impact estimate available	Yes	No	Yes (co-payment applies)
180	[core] Diagnosis of cataract and management with surgery in adults	Priority 2	NCD	No CEA available	0.23824	0.0125324	Yes	No	Yes	Moderate	No impact estimate available	Yes	No	Yes (co-payment applies)
181	[core] Diagnosis of coagulation disorders and management with medication	Priority 2	NCD	No CEA available	0.000429764	2.26073e-05	No	No	No	Moderate	No impact estimate available	Yes	No	Yes (fully subsidised)
182	[core] Assessment and management of persons requiring palliative care	Priority 2		No CEA available	0.446425	0.0234837	Yes	Yes	Highest priority / existing exemption	Highest priority / existing exemption	No impact estimate available	Yes	No	Yes (fully subsidised)

## Sheet: By Programme
Table S2. Prioritised services by programme area
Services are grouped by programme area. Section headers show the number of services per programme.
NCD (84 services)
#	Service bundle	Priority category	Programme area	Cost-effectiveness	Cost per capita (USD)	% of available budget	FRP (10% threshold)	FRP (25% threshold)	Vulnerable group	Severity	DALYs averted	Scenario 1	Scenario 2	Scenario 3
1	[core] Diagnosis of diabetesmellitus and management with counselling and medications	Priority 1	NCD	Less cost-effective (>3× GDP per capita)	3.50202	0.18422	Yes	No	Highest priority / existing exemption	Highest priority / existing exemption	5989	Yes	No	Yes (fully subsidised)
2	[additional] Additional management of diabetes mellitus with home glucose monitoring and statins	Priority 1	NCD	Less cost-effective (>3× GDP per capita)	1.08206	0.0569203	No	No	Highest priority / existing exemption	Highest priority / existing exemption	1808	Yes	No	Yes (fully subsidised)
3	[core] Diagnosis of diabetic emergencies and management with medications	Priority 1	NCD	Less cost-effective (>3× GDP per capita)	0.805561	0.0423756	Yes	Yes	Highest priority / existing exemption	Highest priority / existing exemption	1221	Yes	Yes	Yes (fully subsidised)
4	[core] Diagnosis of diabetic neuropathy and management with footcare	Priority 1	NCD	Less cost-effective (>3× GDP per capita)	0.0230684	0.00121349	No	No	Highest priority / existing exemption	Highest priority / existing exemption	277	Yes	No	Yes (fully subsidised)
5	[additional] Diagnosis of diabetic retinopathy and longitudinal management with laser photocoagulation	Priority 1	NCD	Less cost-effective (>3× GDP per capita)	0.0348374	0.00183258	No	No	Highest priority / existing exemption	Highest priority / existing exemption	297	Yes	No	Yes (fully subsidised)
6	[core] Diagnosis of hypertension and management with medications	Priority 1	NCD	Cost-effective (≤1× GDP per capita)	0.97998	0.0515507	No	No	Highest priority / existing exemption	Highest priority / existing exemption	623060	Yes	No	Yes (fully subsidised)
7	[additional] Additional diagnostics for hypertension	Priority 1	NCD	Cost-effective (≤1× GDP per capita)	0.30771	0.0161868	No	No	Highest priority / existing exemption	Highest priority / existing exemption	118873	Yes	No	Yes (fully subsidised)
8	[core] Diagnosis of hypertensive emergencies and management with medications	Priority 1	NCD	Cost-effective (≤1× GDP per capita)	0.210844	0.0110912	No	No	Highest priority / existing exemption	Highest priority / existing exemption	96085	Yes	Yes	Yes (fully subsidised)
9	[core] Diagnosis of iron deficiency anaemia and management with medication and supplements	Priority 1	NCD	Cost-effective (≤1× GDP per capita)	0.172064	0.00905121	No	No	Highest priority / existing exemption	Highest priority / existing exemption	9739	Yes	No	Yes (fully subsidised)
10	[core] Assessment of psychosis and management with basic psychosocial support and medications	Priority 1	NCD	Cost-effective (≤1× GDP per capita)	0.0656755	0.00345478	Yes	Yes	Highest priority / existing exemption	Highest priority / existing exemption	1408	Yes	Yes	Yes (fully subsidised)
11	[core] Assessment of bipolar disorder and management with basic psychosocial support and mood stabilizing medication	Priority 1	NCD	Moderately cost-effective (1–3× GDP per capita)	0.157333	0.00827632	Yes	Yes	Highest priority / existing exemption	Highest priority / existing exemption	1679	Yes	No	Yes (fully subsidised)
12	[core] Prevention of rheumatic heart disease with medications	Priority 1	NCD	No CEA available	9.9523e-06	5.2353e-07	No	No	Highest priority / existing exemption	Highest priority / existing exemption	0	Yes	Yes	Yes (fully subsidised)
13	[core] Diagnosis of micronutrient deficiencies and management with counselling and medications	Priority 1	NCD	Cost-effective (≤1× GDP per capita)	0.143881	0.0075687	No	No	Highest priority / existing exemption	Highest priority / existing exemption	64988	Yes	No	Yes (fully subsidised)
55	[additional] Additional management of acute stroke with i.v. medications	Priority 1 (conditional)	NCD	No CEA available	0.188582	0.00992014	Yes	Yes	No	Severe	No impact estimate available	Yes	No	Yes (fully subsidised)
56	[core] Early detection of childhood cancer	Priority 1 (conditional)	NCD	No CEA available	0.43587	0.0229285	No	No	Yes	Severe	No impact estimate available	Yes	Yes	Yes (fully subsidised)
57	[core] Diagnosis of acute lymphoblastic leukemia and management with surgery, systemic therapy and/or radiation therapy	Priority 1 (conditional)	NCD	No CEA available	0.0111007	0.000583942	Yes	Yes	Yes	Severe	No impact estimate available	Yes	No	Yes (fully subsidised)
58	[core] Diagnosis of burkitt lymphoma and management with surgery, systemic therapy and/or radiation therapy	Priority 1 (conditional)	NCD	No CEA available	0.00051618	2.71531e-05	Yes	Yes	Yes	Severe	No impact estimate available	Yes	No	Yes (fully subsidised)
59	[core] Diagnosis of hodgkins lymphoma and management with systemic therapy and/or radiation therapy	Priority 1 (conditional)	NCD	No CEA available	0.00164784	8.66828e-05	Yes	Yes	No	Moderate	No impact estimate available	Yes	No	Yes (fully subsidised)
60	[core] Diagnosis of wilms tumor and management with surgery, systemic therapy and/or radiation therapy	Priority 1 (conditional)	NCD	No CEA available	0.00513057	0.000269888	Yes	Yes	Yes	Severe	No impact estimate available	Yes	No	Yes (fully subsidised)
61	[additional] Management of complications of wilms tumor treatment	Priority 1 (conditional)	NCD	No CEA available	6.08858e-06	3.20283e-07	Yes	No	Yes	Severe	No impact estimate available	Yes	No	Yes (fully subsidised)
62	[core] Diagnosis of retinoblastoma and management with surgery, systemic therapy and/or radiation therapy	Priority 1 (conditional)	NCD	No CEA available	0.00120473	6.33735e-05	Yes	Yes	Yes	Severe	No impact estimate available	Yes	No	Yes (fully subsidised)
63	[core] Management of childood cancer emergencies (general)	Priority 1 (conditional)	NCD	No CEA available	0.0181097	0.000952643	Yes	Yes	Yes	Severe	No impact estimate available	Yes	Yes	Yes (fully subsidised)
64	[core] Diagnosis of ileus and intestinal obstruction and management with medications	Priority 1 (conditional)	NCD	No CEA available	0.00225053	0.000118387	Yes	Yes	No	Severe	No impact estimate available	Yes	Yes	Yes (fully subsidised)
65	[core] Diagnosis of appendicitis and management with medications and surgery	Priority 1 (conditional)	NCD	No CEA available	0.0124159	0.000653123	Yes	Yes	No	Moderate	No impact estimate available	Yes	Yes	Yes (fully subsidised)
66	[additional] Additional diagnostics of acute kidney injury and management with surgery	Priority 1 (conditional)	NCD	No CEA available	0.169956	0.00894037	Yes	Yes	No	Severe	No impact estimate available	Yes	Yes	Yes (fully subsidised)
67	[core] Diagnosis of amblyopia and strabismus and management of amblyopia with eye patching	Priority 1 (conditional)	NCD	No CEA available	0.00822069	0.00043244	No	No	Yes	Not severe	No impact estimate available	Yes	No	Yes (fully subsidised)
68	[core] Diagnosis of cataract and management with surgery in children	Priority 1 (conditional)	NCD	No CEA available	0	0	Yes	No	Highest priority / existing exemption	Highest priority / existing exemption	No impact estimate available	Yes	No	Yes (fully subsidised)
69	[core] Diagnosis of retinopathy of prematurity and management with laser therapy	Priority 1 (conditional)	NCD	No CEA available	0.00059239	3.1162e-05	Yes	No	Yes	Moderate	No impact estimate available	Yes	Yes	Yes (fully subsidised)
70	[core] Diagnosis of retinoblastoma and management with medications and surgery	Priority 1 (conditional)	NCD	No CEA available	0.000243761	1.28228e-05	Yes	No	Highest priority / existing exemption	Highest priority / existing exemption	No impact estimate available	Yes	No	Yes (fully subsidised)
71	[additional] Additional management of heart failure with implantable cardioverter-defibrillator (ICD)	Priority 1 (conditional)	NCD	No CEA available	0.0419006	0.00220413	Yes	Yes	Highest priority / existing exemption	Highest priority / existing exemption	No impact estimate available	Yes	No	Yes (co-payment applies)
72	[additional] Additional management of acute ischaemic heart disease with PCI	Priority 1 (conditional)	NCD	Cost-effective (≤1× GDP per capita)	0.0171241	0.000900792	Yes	Yes	Highest priority / existing exemption	Highest priority / existing exemption	43	Yes	Yes	Yes (fully subsidised)
73	[additional] Additional management of ischaemic heart disease with surgical interventions	Priority 1 (conditional)	NCD	Cost-effective (≤1× GDP per capita)	0.650041	0.0341947	Yes	Yes	Highest priority / existing exemption	Highest priority / existing exemption	235	Yes	No	Yes (co-payment applies)
74	[core] Diagnosis of urticaria and management with medications	Priority 1 (conditional)	NCD	No CEA available	0.00775945	0.000408177	No	No	No	Not severe	No impact estimate available	Yes	Yes	Yes (fully subsidised)
75	[additional] Management of psychosis with psychological treatment	Priority 1 (conditional)	NCD	Cost-effective (≤1× GDP per capita)	0.00891561	0.000468996	Yes	Yes	Highest priority / existing exemption	Highest priority / existing exemption	458	Yes	No	Yes (co-payment applies)
76	[additional] Management of bipolar disorder with psychological treatment	Priority 1 (conditional)	NCD	Moderately cost-effective (1–3× GDP per capita)	0.0196423	0.00103326	Yes	Yes	Highest priority / existing exemption	Highest priority / existing exemption	493	Yes	No	Yes (co-payment applies)
77	[additional] Additional management of testicular torsionwith surgery	Priority 1 (conditional)	NCD	No CEA available	0.015395	0.000809838	Yes	No	No	Severe	No impact estimate available	Yes	Yes	Yes (fully subsidised)
78	[core] Assessment of overweight and obesity and management with behavioural and/or psychological therapy and surgery	Priority 1 (conditional)	NCD	Cost-effective (≤1× GDP per capita)	0.631436	0.033216	Yes	Yes	No	Not severe	147251	Yes	Yes	Yes (fully subsidised)
79	[core] Management of primary immunodeficiencies with surgical intervention	Priority 1 (conditional)	NCD	No CEA available	0.0042463	0.000223372	Yes	Yes	No	Moderate	No impact estimate available	Yes	No	Yes (fully subsidised)
80	[additional] Additional diagnostics for primary immunodeficiencies	Priority 1 (conditional)	NCD	No CEA available	0.000109476	5.75886e-06	No	No	No	Moderate	No impact estimate available	Yes	No	Yes (fully subsidised)
81	[additional] Additional management for complications related to primary immunodeficiencies	Priority 1 (conditional)	NCD	No CEA available	4.27327e-05	2.2479e-06	No	No	Yes	Moderate	No impact estimate available	Yes	No	Yes (fully subsidised)
82	[additional] Additional management of inflammatory arthritis with surgical procedures	Priority 1 (conditional)	NCD	No CEA available	0.125643	0.00660929	Yes	Yes	Highest priority / existing exemption	Highest priority / existing exemption	No impact estimate available	Yes	No	Yes (co-payment applies)
116	[core] Diagnosis of urinary retention or obstruction and management with medications	Priority 1 (conditional)	NCD	No CEA available	0.00309367	0.000162739	No	No	No	Severe	No impact estimate available	Yes	Yes	Yes (fully subsidised)
118	[core] Diagnosis of anal cancer and management with surgery, systemic therapy and/or radiation therapy	Priority 1 (conditional)	NCD	No CEA available	1.17955	0.0620488	Yes	Yes	No	Severe	No impact estimate available	Yes	No	Yes (co-payment applies)
120	[core] Diagnosis of arrhythmias and management with medications	Priority 2	NCD	No CEA available	0.0506699	0.00266544	Yes	Yes	No	Severe	No impact estimate available	Yes	No	Yes (fully subsidised)
121	[core] Diagnosis of acute asthma exacerbations and management with medications	Priority 2	NCD	Cost-effective (≤1× GDP per capita)	0.00645146	0.000339372	No	No	No	Moderate	327	Yes	No	Yes (fully subsidised)
122	[core] Early diagnosis of breast cancer	Priority 2	NCD	Cost-effective (≤1× GDP per capita)	0.003238	0.000170332	No	No	No	Severe	449	Yes	No	Yes (fully subsidised)
123	[core] Screening of breast cancer	Priority 2	NCD	Cost-effective (≤1× GDP per capita)	0.133898	0.00704358	No	No	No	Severe	9054	Yes	No	Yes (fully subsidised)
124	[additional] Management of breast cancer with radiation therapy	Priority 2	NCD	Cost-effective (≤1× GDP per capita)	0.00152975	8.04708e-05	No	No	No	Moderate	163	Yes	No	Yes (fully subsidised)
125	[core] Assessment of cardiovascular risks	Priority 2	NCD	Cost-effective (≤1× GDP per capita)	0.502524	0.0264347	Yes	No	No	Not severe	37370	Yes	No	Yes (fully subsidised)
126	[core] Diagnosis of acute stroke and management with medications	Priority 2	NCD	No CEA available	4.19075	0.22045	Yes	Yes	No	Severe	No impact estimate available	Yes	No	Yes (fully subsidised)
127	[core] Diagnosis of stroke and longitudinal management with medications	Priority 2	NCD	No CEA available	1.44951	0.0762497	Yes	Yes	No	Severe	No impact estimate available	Yes	No	Yes (co-payment applies)
128	[additional] Screening for cervical cancer	Priority 2	NCD	Cost-effective (≤1× GDP per capita)	0.00405194	0.000213148	No	No	No	Severe	2410	Yes	No	Yes (fully subsidised)
129	[core] Assessment of behavioural disorders and management with medications and psychosocial interventions	Priority 2	NCD	No CEA available	0.00803508	0.000422677	Yes	No	Yes	Moderate	No impact estimate available	Yes	No	Yes (fully subsidised)
130	[core] Diagnosis of COPD and longitudinal management with medications	Priority 2	NCD	Cost-effective (≤1× GDP per capita)	0.115322	0.00606637	No	No	No	Moderate	7486	Yes	No	Yes (co-payment applies)
131	[core] Diagnosis of acute COPD exacerbations and management with medications	Priority 2	NCD	Cost-effective (≤1× GDP per capita)	0.00634411	0.000333725	No	No	No	Moderate	507	Yes	No	Yes (fully subsidised)
132	[additional] Additional management of acute exacerbation of COPD	Priority 2	NCD	Cost-effective (≤1× GDP per capita)	0.000693818	3.64975e-05	No	No	No	Moderate	88	Yes	No	Yes (fully subsidised)
133	[core] Prevention of chronic non-communicable diseases	Priority 2	NCD	Cost-effective (≤1× GDP per capita)	0.0675196	0.00355179	No	No	No	Not severe	65321	Yes	No	Yes (fully subsidised)
134	[core] Diagnosis of chronic kidney disease and management with medications	Priority 2	NCD	No CEA available	6.13776	0.32287	Yes	Yes	No	Not severe	No impact estimate available	Yes	No	Yes (co-payment applies)
135	[core] Diagnosis of acute kidney injury and management with medications	Priority 2	NCD	No CEA available	0.853684	0.0449071	Yes	Yes	No	Severe	No impact estimate available	Yes	No	Yes (fully subsidised)
136	[core] Screening and initial diagnosis of eye disorders in children	Priority 2	NCD	No CEA available	0.273726	0.0143991	No	No	Yes	Not severe	No impact estimate available	Yes	No	Yes (fully subsidised)
137	[core] Counselling and support for healthy nutrition	Priority 2	NCD	Cost-effective (≤1× GDP per capita)	0.168203	0.00884812	No	No	No	Not severe	144600	Yes	No	Yes (fully subsidised)
138	[core] Diagnosis of heart failure and longitudinal management with medications	Priority 2	NCD	No CEA available	0.0422823	0.00222421	Yes	No	No	Severe	No impact estimate available	Yes	No	Yes (co-payment applies)
139	[core] Diagnosis of acute heart failure and management with medications	Priority 2	NCD	No CEA available	0.0218928	0.00115165	Yes	Yes	No	Severe	No impact estimate available	Yes	No	Yes (fully subsidised)
140	[core] Diagnosis of acute ischaemic heart disease and management with medications	Priority 2	NCD	Cost-effective (≤1× GDP per capita)	0.71507	0.0376155	Yes	Yes	No	Severe	116176	Yes	No	Yes (fully subsidised)
141	[core] Diagnosis of ischaemic heart disease and longitudinal management with medications	Priority 2	NCD	Cost-effective (≤1× GDP per capita)	0.0014707	7.73647e-05	No	No	No	Severe	1306	Yes	No	Yes (co-payment applies)
142	[additional] Additional diagnostics for iron deficiency anaemia	Priority 2	NCD	Cost-effective (≤1× GDP per capita)	0.0269818	0.00141935	No	No	No	Not severe	1467	Yes	No	Yes (co-payment applies)
143	[core] Assessment of moderate-severe depression and management with basic psychosocial support, psychological treatment and oral antidepressants	Priority 2	NCD	Cost-effective (≤1× GDP per capita)	0.556158	0.0292561	Yes	Yes	No	Moderate	35239	Yes	No	Yes (co-payment applies)
144	[core] Assessment and management of self-harm and suicide risk with basic psychosocial support and psychological treatment	Priority 2	NCD	No CEA available	0.00064953	3.41678e-05	No	No	No	Moderate	No impact estimate available	Yes	No	Yes (fully subsidised)
145	[core] Assessment of epilepsy and management with basic psychosocial support and medications	Priority 2	NCD	Cost-effective (≤1× GDP per capita)	0.460809	0.0242404	Yes	Yes	No	Moderate	59171	Yes	No	Yes (fully subsidised)
146	[additional] Additional diagnostics of epilepsy and seizures	Priority 2	NCD	Cost-effective (≤1× GDP per capita)	0.00128426	6.75571e-05	No	No	No	Moderate	650	Yes	No	Yes (co-payment applies)
147	[core] Assessment of dementia (including alzheimers disease) and management with psychosocial support and medications	Priority 2	NCD	No CEA available	0.0100567	0.000529021	No	No	Yes	Severe	No impact estimate available	Yes	No	Yes (co-payment applies)
148	[core] Screeening of oral cancer	Priority 2	NCD	No CEA available	0.00700574	0.000368529	No	No	No	Moderate	No impact estimate available	Yes	No	Yes (fully subsidised)
149	[core] Screening and prevention of oral diseases and other conditions (including dental caries)	Priority 2	NCD	No CEA available	0.0200409	0.00105423	No	No	No	Not severe	No impact estimate available	Yes	No	Yes (fully subsidised)
150	[core] Assessment of physical activity and management with counselling and behavioural support	Priority 2	NCD	Cost-effective (≤1× GDP per capita)	0.0672838	0.00353939	No	No	No	Not severe	6216	Yes	No	Yes (fully subsidised)
151	[core] Prevention of primary immunodeficiency disorders	Priority 2	NCD	No CEA available	0.0564468	0.00296932	No	No	No	Not severe	No impact estimate available	Yes	No	Yes (fully subsidised)
152	[core] Diagnosis of sleep disorders and management with education	Priority 2	NCD	No CEA available	0	0	No	No	No	Moderate	No impact estimate available	Yes	No	Yes (fully subsidised)
153	[core] Assessment opioid overdose and management with medications	Priority 2	NCD	Cost-effective (≤1× GDP per capita)	0.113557	0.00597354	Yes	Yes	No	Severe	21618	Yes	No	Yes (fully subsidised)
154	[core] Assesment of opioid withdrawal syndome and management with medications and psychosocial support	Priority 2	NCD	Cost-effective (≤1× GDP per capita)	0.00173494	9.12645e-05	Yes	Yes	No	Moderate	1468	Yes	No	Yes (fully subsidised)
155	[core] Assesment of drug withdrawal syndome (cannabis, psychostimulants and others) and management with medications and psychosocial support	Priority 2	NCD	Cost-effective (≤1× GDP per capita)	0.00383231	0.000201594	Yes	Yes	No	Not severe	3089	Yes	No	Yes (fully subsidised)
156	[core] Screening and diagnosis of thyroid disorders	Priority 2	NCD	No CEA available	0.066736	0.00351057	No	No	No	Not severe	No impact estimate available	Yes	No	Yes (fully subsidised)
157	[core] Prevention of poor growth	Priority 2	NCD	Cost-effective (≤1× GDP per capita)	0.0121633	0.000639836	No	No	Yes	Not severe	10595	Yes	No	Yes (fully subsidised)
158	[core] Diagnosis of wasting and management with counselling and medications	Priority 2	NCD	Cost-effective (≤1× GDP per capita)	0.0329273	0.0017321	No	No	Highest priority / existing exemption	Highest priority / existing exemption	16864	Yes	No	Yes (fully subsidised)
180	[core] Diagnosis of cataract and management with surgery in adults	Priority 2	NCD	No CEA available	0.23824	0.0125324	Yes	No	Yes	Moderate	No impact estimate available	Yes	No	Yes (co-payment applies)
181	[core] Diagnosis of coagulation disorders and management with medication	Priority 2	NCD	No CEA available	0.000429764	2.26073e-05	No	No	No	Moderate	No impact estimate available	Yes	No	Yes (fully subsidised)
Infectious (44 services)
#	Service bundle	Priority category	Programme area	Cost-effectiveness	Cost per capita (USD)	% of available budget	FRP (10% threshold)	FRP (25% threshold)	Vulnerable group	Severity	DALYs averted	Scenario 1	Scenario 2	Scenario 3
14	[core] Diagnosis of enteric infections and management with oral, intramuscular and intravenous therapies	Priority 1	Infectious	Cost-effective (≤1× GDP per capita)	0.348453	0.01833	Yes	No	Highest priority / existing exemption	Highest priority / existing exemption	159998	Yes	No	Yes (fully subsidised)
15	[core] Prevention of viral hepatitis with counselling, vaccination and harm reduction services	Priority 1	Infectious	No CEA available	0.123225	0.00648212	Yes	No	Highest priority / existing exemption	Highest priority / existing exemption	No impact estimate available	Yes	Yes	Yes (fully subsidised)
16	[additional] Additional prevention of viral hepatitis with vaccination	Priority 1	Infectious	No CEA available	0.114961	0.00604741	No	No	Highest priority / existing exemption	Highest priority / existing exemption	No impact estimate available	Yes	Yes	Yes (fully subsidised)
17	[core] Diagnosis of chronic hepatitis C and management with medications	Priority 1	Infectious	No CEA available	0.909954	0.0478671	Yes	Yes	Highest priority / existing exemption	Highest priority / existing exemption	No impact estimate available	Yes	No	Yes (co-payment applies)
18	[core]Diagnosis of chronic hepatitis B and management with oral antivirals	Priority 1	Infectious	No CEA available	0.549594	0.0289108	Yes	Yes	Highest priority / existing exemption	Highest priority / existing exemption	No impact estimate available	Yes	No	Yes (co-payment applies)
19	[core] Prevention of HIV through counselling and provision of condoms and lubricants	Priority 1	Infectious	Cost-effective (≤1× GDP per capita)	0.0792217	0.00416737	No	No	Highest priority / existing exemption	Highest priority / existing exemption	56816	Yes	No	Yes (fully subsidised)
20	[core] Oral PrEP and dapivirine vaginal ring	Priority 1	Infectious	Cost-effective (≤1× GDP per capita)	1.1583	0.0609309	Yes	No	Highest priority / existing exemption	Highest priority / existing exemption	139019	Yes	No	Yes (fully subsidised)
21	[core] Post-exposure prophylaxis (PEP)	Priority 1	Infectious	Cost-effective (≤1× GDP per capita)	0.531653	0.027967	No	No	Highest priority / existing exemption	Highest priority / existing exemption	64866	Yes	No	Yes (fully subsidised)
22	[core] Prevention and diagnosis of lower respiratory infections and management with antimicrobials at community level (for children under 5)	Priority 1	Infectious	Cost-effective (≤1× GDP per capita)	0.00136788	7.19557e-05	No	No	Highest priority / existing exemption	Highest priority / existing exemption	11633	Yes	Yes	Yes (fully subsidised)
23	[core] Prevention and diagnosis of lower respiratory infections and management with antimicrobials and oxygen in a facility	Priority 1	Infectious	Cost-effective (≤1× GDP per capita)	0.496153	0.0260996	Yes	Yes	Highest priority / existing exemption	Highest priority / existing exemption	1174912	Yes	Yes	Yes (fully subsidised)
24	[core] Prevention of measles through behavioural change	Priority 1	Infectious	Cost-effective (≤1× GDP per capita)	0.000475668	2.5022e-05	No	No	Highest priority / existing exemption	Highest priority / existing exemption	2455	Yes	Yes	Yes (fully subsidised)
25	[core] Prevention of STIs with counselling	Priority 1	Infectious	No CEA available	0.0562847	0.00296079	No	No	Highest priority / existing exemption	Highest priority / existing exemption	No impact estimate available	Yes	Yes	Yes (fully subsidised)
26	[core] Post-exposure prophylaxis (PEP) for STIs	Priority 1	Infectious	No CEA available	0.0278671	0.00146592	No	No	Highest priority / existing exemption	Highest priority / existing exemption	No impact estimate available	Yes	Yes	Yes (fully subsidised)
27	[core] Syndromic diagnosis of STIs and reproductive tract infections and management with medications	Priority 1	Infectious	No CEA available	0.0308419	0.0016224	Yes	No	Highest priority / existing exemption	Highest priority / existing exemption	No impact estimate available	Yes	No	Yes (co-payment applies)
28	[core] Diagnosis of STIs and reproductive tract infections with laboratory tests and management with medications	Priority 1	Infectious	No CEA available	0.0891515	0.00468972	Yes	Yes	Highest priority / existing exemption	Highest priority / existing exemption	No impact estimate available	Yes	No	Yes (co-payment applies)
29	[core] Screening for tuberculosis initiated by provider	Priority 1	Infectious	Cost-effective (≤1× GDP per capita)	0.000420563	2.21233e-05	No	No	Highest priority / existing exemption	Highest priority / existing exemption	442	Yes	Yes	Yes (fully subsidised)
30	[core] Prevention of tuberculosis with oral medication	Priority 1	Infectious	Cost-effective (≤1× GDP per capita)	0.162043	0.00852412	No	No	Highest priority / existing exemption	Highest priority / existing exemption	33114	Yes	Yes	Yes (fully subsidised)
31	[core] Case finding of tuberculosis initiated by patient	Priority 1	Infectious	Cost-effective (≤1× GDP per capita)	0.0802445	0.00422117	No	No	Highest priority / existing exemption	Highest priority / existing exemption	75478	Yes	Yes	Yes (fully subsidised)
32	[core] Diagnosis of tuberculosis initiated by patient	Priority 1	Infectious	Cost-effective (≤1× GDP per capita)	0.0358863	0.00188776	No	No	Highest priority / existing exemption	Highest priority / existing exemption	35559	Yes	Yes	Yes (fully subsidised)
33	[core] Management of drug-sensitive tuberculosis with oral medications	Priority 1	Infectious	Cost-effective (≤1× GDP per capita)	0.176392	0.00927891	Yes	Yes	Highest priority / existing exemption	Highest priority / existing exemption	83350	Yes	No	Yes (fully subsidised)
34	[core] Diagnosis and management of drug-resistant tuberculosis with medications	Priority 1	Infectious	Cost-effective (≤1× GDP per capita)	0.562735	0.0296021	Yes	Yes	Highest priority / existing exemption	Highest priority / existing exemption	140675	Yes	No	Yes (fully subsidised)
35	[core] Routine immunizations for children	Priority 1	Infectious	No CEA available	0.814624	0.0428524	Yes	No	Highest priority / existing exemption	Highest priority / existing exemption	No impact estimate available	Yes	Yes	Yes (fully subsidised)
36	[core] Recommendations for children receiving vaccinations from immunization programmes with certain characteristics	Priority 1	Infectious	No CEA available	0.376604	0.0198108	No	No	Highest priority / existing exemption	Highest priority / existing exemption	No impact estimate available	Yes	Yes	Yes (fully subsidised)
37	[core] Recommended vaccinations for adults in immunization programmes with certain characteristics	Priority 1	Infectious	No CEA available	0.329795	0.0173485	No	No	Highest priority / existing exemption	Highest priority / existing exemption	No impact estimate available	Yes	Yes	Yes (fully subsidised)
38	[core] Hepatitis B vaccination for individuals in special high risk population groups	Priority 1	Infectious	No CEA available	0.0150301	0.00079064	No	No	Highest priority / existing exemption	Highest priority / existing exemption	No impact estimate available	Yes	Yes	Yes (fully subsidised)
40	[core] HIV testing services and treatment	Priority 1	Infectious	Cost-effective (≤1× GDP per capita)	0.28825	0.0151631	Yes	Yes	Highest priority / existing exemption	Highest priority / existing exemption	139686	Yes	No	Yes (fully subsidised)
83	[core] Diagnosis of meningitis and management with medications	Priority 1 (conditional)	Infectious	No CEA available	0.105866	0.00556898	Yes	Yes	No	Severe	No impact estimate available	Yes	Yes	Yes (fully subsidised)
84	[additional] Additional diagnosis of chronic hepatitis	Priority 1 (conditional)	Infectious	No CEA available	0.00901678	0.000474318	No	No	Highest priority / existing exemption	Highest priority / existing exemption	No impact estimate available	Yes	No	Yes (co-payment applies)
85	[additional] Advanced management of lower respiratory infections with additional diagnostics and therapeutics	Priority 1 (conditional)	Infectious	Cost-effective (≤1× GDP per capita)	0.0933379	0.00490994	Yes	Yes	Highest priority / existing exemption	Highest priority / existing exemption	355487	Yes	No	Yes (fully subsidised)
86	[core] Diagnosis of measles and management with medications in the treatment unit	Priority 1 (conditional)	Infectious	No CEA available	0.0231598	0.0012183	No	No	Yes	Moderate	No impact estimate available	Yes	Yes	Yes (fully subsidised)
87	[core] Diagnosis of rabies and management with medications and palliative care	Priority 1 (conditional)	Infectious	No CEA available	4.93908e-06	2.59815e-07	Yes	No	No	Severe	No impact estimate available	Yes	No	Yes (fully subsidised)
88	[additional] Additional diagnostics for STIs and reproductive tract infections	Priority 1 (conditional)	Infectious	No CEA available	0.0669395	0.00352128	No	No	No	Not severe	No impact estimate available	Yes	No	Yes (co-payment applies)
89	[additional] Additional diagnostics for tuberculosis	Priority 1 (conditional)	Infectious	Cost-effective (≤1× GDP per capita)	0.00103421	5.44035e-05	No	No	Highest priority / existing exemption	Highest priority / existing exemption	990	Yes	No	Yes (fully subsidised)
90	[additional] Management of tuberculosis with surgery	Priority 1 (conditional)	Infectious	Cost-effective (≤1× GDP per capita)	0.00111884	5.88553e-05	Yes	Yes	Highest priority / existing exemption	Highest priority / existing exemption	992	Yes	No	Yes (fully subsidised)
115	[core] Diagnosis of ear infections and management with medications	Priority 1 (conditional)	Infectious	No CEA available	0.0587508	0.00309052	No	No	No	Not severe	No impact estimate available	Yes	No	Yes (co-payment applies)
117	[core] Diagnosis of other CNS infections and management with medications	Priority 1 (conditional)	Infectious	No CEA available	0.0322899	0.00169858	Yes	Yes	No	Severe	No impact estimate available	Yes	Yes	Yes (fully subsidised)
119	[additional] Additional management of ear infection complications with surgical procedure	Priority 2	Infectious	No CEA available	0.05132	0.00269963	Yes	No	Highest priority / existing exemption	Highest priority / existing exemption	No impact estimate available	Yes	No	Yes (co-payment applies)
159	[core] Diagnosis of other ear, nose and throat (ENT) infections and management with medications	Priority 2	Infectious	No CEA available	0.527599	0.0277538	Yes	No	No	Not severe	No impact estimate available	Yes	No	Yes (fully subsidised)
160	[additional] Additional diagnostics for other ear, nose and throat (ENT) infections	Priority 2	Infectious	No CEA available	0.0947558	0.00498452	No	No	No	Not severe	No impact estimate available	Yes	No	Yes (co-payment applies)
161	[core] Diagnosis of chronic hepatitis B and management with medications	Priority 2	Infectious	No CEA available	0.0767983	0.00403989	No	No	Highest priority / existing exemption	Highest priority / existing exemption	No impact estimate available	Yes	No	Yes (co-payment applies)
162	[core] Prevention of rabies - Post Exposure Prophylaxis	Priority 2	Infectious	No CEA available	0.00040133	2.11115e-05	No	No	No	Not severe	No impact estimate available	Yes	No	Yes (fully subsidised)
163	[core] Diagnosis of helminthiasis and management with medication	Priority 2	Infectious	No CEA available	0.29372	0.0154508	No	No	Yes	Not severe	No impact estimate available	Yes	No	Yes (fully subsidised)
164	[core] Diagnosis of prostatitis and management with medications	Priority 2	Infectious	No CEA available	0.0221285	0.00116405	Yes	No	No	Moderate	No impact estimate available	Yes	No	Yes (co-payment applies)
165	[core] Syndromic diagnosis of UTIs and management with oral medications	Priority 2	Infectious	No CEA available	0.0983973	0.00517608	No	No	No	Not severe	No impact estimate available	Yes	No	Yes (co-payment applies)
RMNCH (24 services)
#	Service bundle	Priority category	Programme area	Cost-effectiveness	Cost per capita (USD)	% of available budget	FRP (10% threshold)	FRP (25% threshold)	Vulnerable group	Severity	DALYs averted	Scenario 1	Scenario 2	Scenario 3
44	[core] Diagnosis of pregnancy and management of abortion with systemic therapy	Priority 1	RMNCH	Cost-effective (≤1× GDP per capita)	0.278767	0.0146642	Yes	No	Highest priority / existing exemption	Highest priority / existing exemption	4729	Yes	No	Yes (fully subsidised)
45	[core] Routine care during pregnancy	Priority 1	RMNCH	Cost-effective (≤1× GDP per capita)	4.56334	0.240049	Yes	No	Highest priority / existing exemption	Highest priority / existing exemption	516289	Yes	Yes	Yes (fully subsidised)
46	[core] Management of antenatal complications	Priority 1	RMNCH	Cost-effective (≤1× GDP per capita)	3.64107	0.191534	Yes	Yes	Highest priority / existing exemption	Highest priority / existing exemption	93975	Yes	Yes	Yes (fully subsidised)
47	[core] Support for healthy growth and development	Priority 1	RMNCH	Cost-effective (≤1× GDP per capita)	0.0966689	0.00508516	No	No	Highest priority / existing exemption	Highest priority / existing exemption	101324	Yes	Yes	Yes (fully subsidised)
48	[core] Screening, testing and counselling on family planning and choice of contraception	Priority 1	RMNCH	Cost-effective (≤1× GDP per capita)	1.5391	0.0809625	Yes	Yes	Highest priority / existing exemption	Highest priority / existing exemption	2420788	Yes	Yes	Yes (fully subsidised)
98	[additional] Management of abortion with oral medication	Priority 1 (conditional)	RMNCH	Cost-effective (≤1× GDP per capita)	0.0202091	0.00106307	No	No	Highest priority / existing exemption	Highest priority / existing exemption	455	Yes	No	Yes (fully subsidised)
99	[core] Diagnosis of pregnancy and management of abortion with surgery	Priority 1 (conditional)	RMNCH	Cost-effective (≤1× GDP per capita)	0.0337152	0.00177355	Yes	Yes	Highest priority / existing exemption	Highest priority / existing exemption	1161	Yes	No	Yes (fully subsidised)
100	[core] Diagnosis of complications related to abortion and management with systemic therapy and surgery	Priority 1 (conditional)	RMNCH	Cost-effective (≤1× GDP per capita)	0.872336	0.0458883	Yes	Yes	Yes	Moderate	11979	Yes	Yes	Yes (fully subsidised)
101	[core] Diagnosis of congenital critical heart defects and management with systemic therapy and surgery	Priority 1 (conditional)	RMNCH	No CEA available	0.668784	0.0351807	Yes	Yes	Yes	Severe	No impact estimate available	Yes	Yes	Yes (fully subsidised)
102	[core] Diagnosis of congenital neural tube defects and management with...	Priority 1 (conditional)	RMNCH	No CEA available	0.000632694	3.32822e-05	No	No	Yes	Severe	No impact estimate available	Yes	Yes	Yes (fully subsidised)
103	[core] Diagnosis of congenital hypothyroidism and management with...	Priority 1 (conditional)	RMNCH	No CEA available	0.0380158	0.00199978	No	No	Yes	Severe	No impact estimate available	Yes	Yes	Yes (fully subsidised)
104	[core] Diagnosis of congenital talipes and management with...	Priority 1 (conditional)	RMNCH	No CEA available	0.0183439	0.000964959	Yes	Yes	Yes	Moderate	No impact estimate available	Yes	Yes	Yes (fully subsidised)
105	[core] Diagnosis of cleft lip and/or palate and management with...	Priority 1 (conditional)	RMNCH	No CEA available	0.120315	0.00632902	Yes	Yes	Yes	Moderate	No impact estimate available	Yes	Yes	Yes (fully subsidised)
106	[core] Diagnosis of ectopic pregnancy and management with medication and surgery	Priority 1 (conditional)	RMNCH	Less cost-effective (>3× GDP per capita)	0.120278	0.00632711	Yes	Yes	No	Moderate	370	Yes	Yes	Yes (fully subsidised)
107	[additional] Additional management of ectopic pregnancy with surgery	Priority 1 (conditional)	RMNCH	Less cost-effective (>3× GDP per capita)	0.0175274	0.00092201	Yes	No	Highest priority / existing exemption	Highest priority / existing exemption	64	Yes	Yes	Yes (fully subsidised)
108	[core] Wellness assessments during childhood	Priority 1 (conditional)	RMNCH	No CEA available	0.0465833	0.00245046	No	No	Yes	Not severe	No impact estimate available	Yes	Yes	Yes (fully subsidised)
109	[core] Routine care during labour and childbirth	Priority 1 (conditional)	RMNCH	Cost-effective (≤1× GDP per capita)	0.658947	0.0346632	Yes	No	Highest priority / existing exemption	Highest priority / existing exemption	553686	Yes	Yes	Yes (fully subsidised)
110	[core] Management of complications during labour and childbirth	Priority 1 (conditional)	RMNCH	Cost-effective (≤1× GDP per capita)	0.777502	0.0408996	Yes	Yes	Highest priority / existing exemption	Highest priority / existing exemption	863474	Yes	Yes	Yes (fully subsidised)
111	[core] Promotion of menstrual health	Priority 1 (conditional)	RMNCH	No CEA available	0.0247242	0.00130059	No	No	No	Not severe	No impact estimate available	Yes	No	Yes (co-payment applies)
112	[core] Diagnosis of painful menstrual bleeding and management with medications and supportive care	Priority 1 (conditional)	RMNCH	No CEA available	0.00995627	0.000523738	No	No	No	Not severe	No impact estimate available	Yes	No	Yes (co-payment applies)
113	[core] Routine care for postpartum women and newborn after first hour of birth	Priority 1 (conditional)	RMNCH	Cost-effective (≤1× GDP per capita)	0.362474	0.0190675	No	No	Highest priority / existing exemption	Highest priority / existing exemption	165381	Yes	Yes	Yes (fully subsidised)
114	[core] Diagnosis and management of neonatal complications after 24 hours of delivery	Priority 1 (conditional)	RMNCH	Cost-effective (≤1× GDP per capita)	1.60785	0.084579	Yes	Yes	Highest priority / existing exemption	Highest priority / existing exemption	1277962	Yes	Yes	Yes (fully subsidised)
178	[core] Wellness assessments during adulthood	Priority 2	RMNCH	No CEA available	0.0432467	0.00227495	No	No	Yes	Moderate	No impact estimate available	Yes	No	Yes (fully subsidised)
179	[core] Diagnosis of heavy menstrual bleeding and management with medications and supportive care	Priority 2	RMNCH	No CEA available	0.285666	0.0150271	Yes	No	No	Not severe	No impact estimate available	Yes	No	Yes (co-payment applies)
Injuries (23 services)
#	Service bundle	Priority category	Programme area	Cost-effectiveness	Cost per capita (USD)	% of available budget	FRP (10% threshold)	FRP (25% threshold)	Vulnerable group	Severity	DALYs averted	Scenario 1	Scenario 2	Scenario 3
39	[core] Recognition and initial response to child maltreatment and youth violence	Priority 1	Injuries	No CEA available	0.227631	0.0119743	No	No	Yes	Moderate	No impact estimate available	Yes	Yes	Yes (fully subsidised)
41	[core] Recognition and initial response to sexual violence	Priority 1	Injuries	No CEA available	0.0093661	0.000492693	Yes	No	Highest priority / existing exemption	Highest priority / existing exemption	No impact estimate available	Yes	Yes	Yes (fully subsidised)
42	[core] Basic emergency care of acute mechanical injury	Priority 1	Injuries	No CEA available	0.0861713	0.00453294	Yes	Yes	Highest priority / existing exemption	Highest priority / existing exemption	No impact estimate available	Yes	Yes	Yes (fully subsidised)
43	[additional] Advanced prehospital emergency care setting	Priority 1	Injuries	No CEA available	0.019751	0.00103898	No	No	Highest priority / existing exemption	Highest priority / existing exemption	No impact estimate available	Yes	Yes	Yes (fully subsidised)
91	[core] Advanced emergency care of acute mechanical injury	Priority 1 (conditional)	Injuries	No CEA available	0.117018	0.0061556	Yes	Yes	Highest priority / existing exemption	Highest priority / existing exemption	No impact estimate available	Yes	Yes	Yes (fully subsidised)
92	[additional] Haemodialysis in a second referral hospital	Priority 1 (conditional)	Injuries	No CEA available	3.75423e-06	1.97487e-07	Yes	No	Highest priority / existing exemption	Highest priority / existing exemption	No impact estimate available	Yes	Yes	Yes (fully subsidised)
93	[additional] Surgical procedures for mechanical injury in a second referral hospital	Priority 1 (conditional)	Injuries	No CEA available	0.00422901	0.000222462	Yes	Yes	Highest priority / existing exemption	Highest priority / existing exemption	No impact estimate available	Yes	Yes	Yes (fully subsidised)
94	[core] Advanced emergency care for poisoning and toxic exposures	Priority 1 (conditional)	Injuries	No CEA available	0.008454	0.000444713	Yes	Yes	No	Severe	No impact estimate available	Yes	Yes	Yes (fully subsidised)
95	[core] Advanced emergency care for environmental exposures (including drowning)	Priority 1 (conditional)	Injuries	No CEA available	0.000730058	3.84039e-05	Yes	No	No	Severe	No impact estimate available	Yes	Yes	Yes (fully subsidised)
96	(core) Advanced emergency care for thermal and chemical injuries	Priority 1 (conditional)	Injuries	No CEA available	0.147129	0.00773955	Yes	Yes	No	Severe	No impact estimate available	Yes	Yes	Yes (fully subsidised)
97	[additional] Mechanical ventilation for thermal and chemical injuries (burns) in first referral hospital	Priority 1 (conditional)	Injuries	No CEA available	0.00182473	9.59879e-05	No	No	No	Severe	No impact estimate available	Yes	No	Yes (fully subsidised)
166	[core] Recognition and initial response to interpersonal violence	Priority 2	Injuries	No CEA available	0.0316446	0.00166463	No	No	No	Moderate	No impact estimate available	Yes	No	Yes (fully subsidised)
167	[additional]Additional management of coagulation disorder with medications	Priority 2	Injuries	No CEA available	0.000130838	6.88257e-06	No	No	No	Severe	No impact estimate available	Yes	No	Yes (fully subsidised)
168	[core] Counselling and prevention of bites and envenoming injuries	Priority 2	Injuries	No CEA available	0.000190958	1.00451e-05	No	No	No	Not severe	No impact estimate available	Yes	No	Yes (fully subsidised)
169	[core] Basic emergency care for bites and envenoming injuries	Priority 2	Injuries	No CEA available	0.00548238	0.000288394	No	No	No	Moderate	No impact estimate available	Yes	No	Yes (fully subsidised)
170	[core] Advanced emergency care for bites and envenoming injuries	Priority 2	Injuries	No CEA available	0.024806	0.00130489	Yes	Yes	No	Severe	No impact estimate available	Yes	No	Yes (fully subsidised)
171	[core] Recognition and initial response to intimate partner violence	Priority 2	Injuries	No CEA available	0.0787544	0.00414279	No	No	No	Moderate	No impact estimate available	Yes	No	Yes (fully subsidised)
172	[core] Counselling and prevention of mechanical injuries	Priority 2	Injuries	No CEA available	0.000346218	1.82124e-05	No	No	No	Not severe	No impact estimate available	Yes	No	Yes (fully subsidised)
173	[core] Counselling and prevention of poisoning, toxic and environmental exposures	Priority 2	Injuries	No CEA available	0.00414631	0.000218112	No	No	No	Not severe	No impact estimate available	Yes	No	Yes (fully subsidised)
174	[core] Basic emergency care for environmental exposures (including drowning)	Priority 2	Injuries	No CEA available	0.0187334	0.00098545	Yes	Yes	No	Moderate	No impact estimate available	Yes	No	Yes (fully subsidised)
175	[core] Basic emergency care for poisoning and toxic exposures	Priority 2	Injuries	No CEA available	0.0381729	0.00200804	Yes	Yes	No	Moderate	No impact estimate available	Yes	No	Yes (fully subsidised)
176	(core) Basic emergency care for thermal and chemical injuries (burns)	Priority 2	Injuries	No CEA available	0.0491405	0.00258498	Yes	No	No	Moderate	No impact estimate available	Yes	No	Yes (fully subsidised)
177	[core] Identification and response of violence against older people	Priority 2	Injuries	No CEA available	0.00165265	8.69359e-05	No	No	Умеренно тяжелая	High priority	No impact estimate available	Yes	No	Yes (fully subsidised)

## Sheet: Scenario Summary
	Table S3. Summary of services by scenario and programme area
	Scenario descriptions
	Scenario 1	Universal Public Coverage	182 services, 100% publicly funded	USD 53.76 per capita
	Scenario 2	Budget-Constrained Coverage	66 highest-priority services	USD 21.16 per capita (exceeds fiscal space of USD 19 per capita)
	Scenario 3	Mixed Public–Private Financing	182 services; 31 with co-payment	USD 47.74 per capita
	Number of services included, by programme area
	Programme area	Scenario 1 (n)	Scenario 2 (n)	Scenario 3 (n)	Total evaluated
	NCD	84	15	84	84
	Infectious	44	18	44	44
	RMNCH	24	17	24	24
	Injuries	23	10	23	23
	Foundational / cross-cutting	7	6	7	7
	Total	182	66	182	182
	Services included in Scenario 2, by priority category
	Priority category	In Scenario 2	Not in Scenario 2	Total
	Priority 1	33	21	54
	Priority 1 (conditional)	33	31	64
	Priority 2	0	64	64
